# Supplementary material for: Genetic Diversity, Genetic Structure and Demographic History of the Leaf Beetle Platycorynus peregrinus (Herbst, 1783) (Coleoptera: Chrysomelidae) from Thailand
Source: Biology (Basel). 2025 Sep 13;14(9):1266. doi: 10.3390/biology14091266 (PMC12467580; doi:10.3390/biology14091266)
Supplement: Supplementary file 1 [file biology-14-01266-s001.zip]

Archive with 1 entries (1 files):
- Tabel S1.xlsx
