# Supplementary material for: Genetic Diversity, Genetic Structure and Demographic History of the Leaf Beetle Platycorynus peregrinus (Herbst, 1783) (Coleoptera: Chrysomelidae) from Thailand
Source: Biology (Basel). 2025 Sep 13;14(9):1266. doi: 10.3390/biology14091266 (PMC12467580; doi:10.3390/biology14091266)
Supplement: Supplementary file 1 [file biology-14-01266-s001.zip › Tabel S1.xlsx]

## Sheet: Sheet1
	Haplotype	Nucleotide variable positions
												1	1	1	1	2	2	2	2	2	2	2	3	3	3	3	3	3	4	4	4	4	4	4	4	5	5	5	5	5	5	5	5	6	6	6
		1	1	1	2	2	4	4	6	6	7	1	5	6	7	0	1	3	3	4	6	7	0	2	3	6	9	9	0	0	3	5	6	8	9	0	0	1	4	4	4	5	8	1	1	3
		5	6	8	2	7	2	3	0	9	5	4	6	2	1	1	9	1	4	6	2	9	9	7	0	6	6	9	0	2	2	3	8	0	2	1	2	7	0	6	9	5	8	2	5	0
	Pp1	A	G	A	T	A	A	C	A	G	C	G	C	T	T	T	C	C	C	A	T	G	C	A	T	A	T	G	G	A	C	C	T	T	T	C	T	T	T	A	G	T	C	G	A	T
	Pp2	.	.	.	.	.	.	.	.	.	.	.	.	.	C	.	.	.	.	.	.	.	.	.	.	.	.	A	.	.	.	.	.	C	.	.	.	.	.	.	A	.	.	.	.	.
	Pp3	.	.	.	.	.	.	.	.	.	.	.	.	.	.	.	.	.	.	.	.	.	.	.	.	.	.	.	.	.	.	.	.	C	.	.	.	.	.	.	.	.	.	.	.	.
	Pp4	.	.	.	.	.	.	.	.	.	.	.	.	.	.	.	.	.	.	.	.	.	.	.	.	.	.	.	.	.	.	.	.	.	.	.	.	.	.	.	A	.	.	.	.	.
	Pp5	.	.	.	.	.	.	.	G	.	.	.	.	.	.	.	.	.	.	.	.	.	.	G	.	.	.	.	.	.	.	.	.	.	.	.	.	.	.	G	A	.	.	.	.	.
	Pp6	.	.	.	.	G	.	.	.	.	.	.	.	.	.	.	.	.	.	.	.	.	.	.	.	.	.	.	.	.	.	.	.	.	.	.	.	.	.	.	A	.	.	.	.	.
	Pp7	.	.	.	.	.	.	.	.	.	.	.	.	.	.	.	.	.	.	.	.	.	.	.	.	.	.	.	.	.	.	.	.	C	.	.	.	.	.	.	A	.	.	.	.	.
	Pp8	.	.	.	.	.	.	.	.	.	.	.	.	.	.	.	.	.	.	.	.	.	.	.	.	.	.	.	.	.	.	.	.	C	.	.	.	.	.	.	A	.	.	.	G	.
	Pp9	.	.	.	.	.	.	.	.	.	.	.	.	.	.	.	.	.	.	.	.	.	.	.	.	.	.	.	A	.	.	.	.	.	.	.	.	.	.	.	.	.	.	.	.	.
	Pp10	.	.	G	.	.	.	.	.	A	.	.	.	.	.	.	.	.	.	G	.	.	.	.	.	.	.	A	.	.	.	.	.	C	.	.	C	.	.	.	A	C	.	A	.	.
	Pp11	.	.	.	.	.	.	.	.	.	.	.	.	.	.	.	.	.	.	.	.	.	T	.	.	.	.	A	.	.	.	.	.	C	.	.	.	.	.	.	A	.	.	.	.	.
	Pp12	.	.	.	.	.	.	.	.	.	.	.	.	.	.	.	.	.	.	.	.	.	.	.	.	.	.	A	.	.	.	.	C	C	.	.	.	.	.	.	A	.	.	.	.	.
	Pp13	.	.	.	.	.	.	.	.	.	.	.	.	.	.	.	.	.	T	.	.	.	.	.	.	.	.	.	.	.	.	.	.	C	.	.	.	.	.	.	A	.	.	.	.	.
	Pp14	.	.	.	.	.	.	.	.	.	.	.	.	.	.	.	.	.	.	.	.	.	.	.	.	.	C	A	.	.	.	.	A	C	.	.	.	.	.	.	A	.	.	.	.	.
	Pp15	.	.	.	.	.	.	.	.	.	.	.	.	.	.	.	.	.	.	.	.	.	.	.	.	.	.	A	.	.	.	.	.	C	.	.	.	.	.	.	A	.	.	.	G	.
	Pp16	.	.	.	.	.	.	.	.	A	.	.	T	.	.	.	.	T	.	.	.	.	.	.	.	.	.	A	.	.	.	.	.	C	.	.	C	.	.	.	A	.	.	A	.	.
	Pp17	.	.	.	.	.	.	.	.	.	.	A	.	.	.	.	.	.	.	.	.	.	.	.	.	.	.	A	.	.	.	.	.	C	.	.	.	.	.	.	A	.	.	.	.	C
	Pp18	G	.	.	.	.	.	.	.	.	.	A	.	.	.	.	.	.	.	.	.	.	.	.	.	.	.	.	.	.	.	.	.	C	.	.	.	.	.	.	A	.	.	.	.	.
	Pp19	G	.	.	.	.	.	.	.	.	.	.	.	.	.	.	.	.	.	.	.	.	.	.	.	.	.	.	.	.	.	.	.	C	.	.	.	.	.	.	A	.	.	.	.	.
	Pp20	.	.	.	.	.	.	.	.	A	.	.	.	.	.	.	.	.	.	.	.	.	.	.	.	.	.	A	.	.	.	.	.	C	.	.	C	.	.	.	A	.	.	A	.	.
	Pp21	.	.	.	.	.	.	.	.	.	.	.	.	.	.	.	.	.	.	.	.	.	.	.	C	.	.	A	.	.	.	.	.	C	.	.	.	.	.	.	A	.	.	.	.	.
	Pp22	.	.	.	.	.	.	.	.	.	.	.	.	.	.	.	.	.	.	.	.	.	.	.	.	.	.	.	.	.	.	.	.	.	.	.	.	.	.	.	A	.	.	A	.	.
	Pp23	.	.	.	.	.	.	.	.	.	.	.	.	.	.	.	.	.	.	.	.	.	.	.	.	.	.	.	.	.	.	.	.	C	.	.	.	.	.	.	A	C	.	.	.	.
	Pp24	.	.	.	.	.	.	.	.	A	.	.	.	.	.	.	.	.	.	.	.	A	.	.	.	.	.	A	.	.	.	.	.	C	.	.	C	.	.	.	A	.	.	A	.	.
	Pp25	.	.	.	.	.	.	.	.	A	.	.	.	.	.	.	.	.	.	.	.	.	.	.	.	.	.	A	.	.	.	A	.	C	.	.	C	C	.	.	A	.	.	A	.	.
	Pp26	.	.	.	.	.	.	.	.	.	.	.	.	.	.	.	.	.	.	.	.	.	.	G	.	.	.	A	.	G	T	.	.	C	.	.	C	.	.	.	A	.	.	A	.	.
	Pp27	.	.	.	.	.	.	.	.	.	.	.	.	.	.	.	.	.	.	.	.	.	.	.	.	.	.	.	.	.	.	.	.	.	.	T	.	.	.	.	.	.	.	.	.	.
	Pp28	.	A	.	.	.	.	.	.	A	.	.	.	.	.	.	.	.	.	.	.	.	.	.	.	.	.	A	.	.	.	.	.	C	.	.	C	.	.	.	A	.	.	A	.	.
	Pp29	.	.	.	.	.	.	.	.	.	.	.	.	.	.	.	.	.	.	.	.	.	.	.	.	.	.	A	.	G	T	.	.	C	.	.	C	.	.	.	A	.	.	A	.	.
	Pp30	.	.	.	.	.	.	.	.	.	.	.	.	.	.	.	.	.	.	.	C	.	.	.	.	.	.	A	.	.	.	.	.	C	.	.	.	.	.	.	A	.	.	.	.	.
	Pp31	.	.	.	.	G	.	.	.	.	.	.	.	.	.	.	.	.	.	.	.	.	.	.	.	.	.	.	.	.	.	.	.	.	.	.	.	.	.	.	.	.	.	.	.	.
	Pp32	.	.	.	.	.	.	.	G	.	.	.	.	.	.	.	.	.	.	.	.	.	.	.	.	.	.	.	.	.	.	.	.	.	.	.	.	.	.	.	A	.	.	.	.	.
	Pp33	.	.	.	.	.	.	.	.	.	.	.	.	.	.	.	.	.	T	.	.	.	.	.	.	.	.	A	A	.	.	.	.	C	.	.	.	.	.	.	A	.	.	.	.	.
	Pp34	.	.	.	.	.	.	.	.	.	.	.	.	.	.	.	.	.	.	.	.	.	.	.	.	G	.	.	.	.	.	.	.	C	.	.	.	.	.	.	A	.	.	.	.	.
	Pp35	.	.	.	.	.	T	.	.	.	.	.	.	.	.	.	.	.	.	.	.	.	.	.	.	.	.	A	.	.	.	.	.	C	C	.	.	.	.	.	A	.	.	.	G	.
	Pp36	.	.	.	.	.	.	.	.	.	T	.	.	.	.	.	.	.	.	.	.	.	.	.	.	.	.	.	.	.	.	.	.	C	.	.	.	.	.	.	A	.	.	.	.	.
	Pp37	.	.	.	C	.	.	.	.	.	.	.	.	.	.	.	.	.	.	.	.	.	.	.	.	.	.	A	.	.	.	.	.	.	.	.	.	C	C	.	A	.	.	.	.	.
	Pp38	.	.	.	.	.	.	.	.	.	.	.	.	.	.	.	T	.	.	.	.	.	.	.	.	.	.	.	.	.	.	.	.	.	.	.	.	.	.	.	.	.	.	.	.	.
	Pp39	.	.	.	.	.	.	T	.	.	.	.	.	.	.	.	.	.	.	.	.	.	.	.	.	.	.	.	.	.	.	.	.	.	.	.	.	.	.	.	.	.	.	.	.	.
	Pp40	.	.	.	.	.	.	.	.	.	.	.	.	.	.	.	.	.	.	.	.	.	.	.	.	.	.	.	.	.	.	.	.	.	.	.	.	.	.	.	.	.	.	.	G	.
	Pp41	.	.	.	C	.	.	.	.	.	.	.	.	.	.	.	.	.	.	.	.	.	.	.	.	.	.	A	.	.	.	.	.	.	.	.	C	C	C	.	A	.	.	.	.	.
	Pp42	.	.	.	.	.	.	.	.	.	.	.	.	.	.	.	.	.	.	.	.	.	.	.	.	.	.	.	.	.	.	.	.	C	.	.	.	.	.	.	A	.	T	.	G	.
	Pp43	.	.	.	.	.	.	.	.	.	.	.	.	.	.	.	.	.	.	.	.	.	.	.	.	.	.	.	.	.	.	.	.	C	.	T	.	.	.	.	A	.	.	.	G	.
	Pp44	.	.	.	.	.	.	.	.	.	.	.	.	A	.	.	.	.	T	.	.	.	.	.	.	.	.	.	.	.	.	.	.	C	.	.	.	.	.	.	A	.	.	.	.	.
	Pp45	.	.	.	.	.	.	.	.	.	.	.	.	.	.	C	.	.	.	.	.	.	.	.	.	.	.	.	.	.	.	.	.	C	.	.	.	.	.	.	A	.	.	.	.	.
